# Supplementary material for: B. adolescentis ameliorates chronic colitis by regulating Treg/Th2 response and gut microbiota remodeling
Source: Gut Microbes. 2021 Feb 9;13(1):1826746. doi: 10.1080/19490976.2020.1826746 (PMC7889144; doi:10.1080/19490976.2020.1826746)
Supplement: Supplemental Material [file KGMI_A_1826746_SM2661.zip]

Archive with 5 entries (4 files):
- Supplementary information/
- Supplementary information/GUT MICROBES-Supplenmentary figure legend.docx
- Supplementary information/Supplementary Figure 1.tif
- Supplementary information/Supplementary Figure 2.tif
- Supplementary information/Supplementary Figure 3.tif
